# Supplementary material for: A novel method to assess motor planning deficits in patients with parkinson’s disease and mild cognitive impairment
Source: Sci Rep. 2025 Sep 25;15:32833. doi: 10.1038/s41598-025-18025-7 (PMC12464217; doi:10.1038/s41598-025-18025-7)
Supplement: Supplementary file 1 — Supplementary Material 1 [file 41598_2025_18025_MOESM1_ESM.xlsx]

## Sheet: Sheet1
Patient Demographics																					Experimental Data
Condition	ID No	Sex	Age (years)	Years since diagnosis	MOCA score	MOCA Memory	MOCA Executive Function	MOCA Attention	MOCA Language	MOCA Visuospatial	MOCA Orientation	MDS-UPDRS part III total score	MDS-UPDRS Bradykinesia score (3.4a-3.8b)	MDS-UPDRS part III left hand score (3.3c, 3.4b, 3.5b, 3.6b, 3.15b, 3.16b, 3.17b)	MDS-UPDRS part III right hand score (3.3b, 3.4a, 3.5a, 3.6a, 3.15a, 3.16a, 3.17a)	Subtype	HY stage	Medications	Daily Levodopa Dosage (mg)	Daily Levodopa Equivalent Dosage (mg)	Halfwidth (degrees)	R2	Mean RT (s)	Mean MT (s)	% of outlier trials removed for RT	% of outlier trials removed for MT
PD	1	F	56		18	3	1	1	5	2	5	31	11	4	5	PIGD	1	Levodopa and Carbidopa; Amantadine Hydrochloride; Rabeprazole	1000	1300	17.0309	0.910774	0.724713	2.17426	4.32099	1.85185
PD	5	M	71		26	4	3	5	5	3	6	10	4	2	3	TD	1	Levodopa and Carbidopa; Propranolol; Memantine and Donepezil	350	350	34.0345	0.932001	0.451648	1.37056	3.08642	0.617284
PD	11	M	63	5	25	4	2	4	5	4	6	12	5	6	2	TD	1	Levodopa and Carbidopa; Trihexyphenidyl; Setraline; Rasagiline; Agmatine Sulphate and Inosine Monophosphate and L Carnosine; Olmesartan and Chlorthalidone; Atorvastatin; Metoprolol; Fluticasone Propionate and Salmeterol; Bisoprolol	200	300	34.5549	0.889238	0.440295	0.654746	4.32099	1.23457
PD	13	F	67		22	2	0	5	5	3	6	8	2	0	5	PIGD	1	Levodopa and Benserazide; Gabapentin and Alpha lipoic acid and Methylcobalamin; Pantoprazole; PEA and Genistein and Daidzein; Etoricoxib	500	500	27.4843	0.938873	0.799431	1.92851	10.4938	0
PD	16	M	66	4	22	1	2	5	5	3	6	36	14	12	6	TD	2	Levodopa and Carbidopa; Escitalopram and Clonazepam; Rasagiline; Methylcobalamin; Telmisartan and Amlodipine and Chlorthalidone; Cilnidipine and Telmisartan; Aspirin and Atorvastatin and Clopidogrel; Levo-Thyroxine	300	350	48.9673	0.754547	0.649516	1.32932	2.46914	0.617284
PD	19	F	65		18	1	0	3	4	3	6	23	10	7	5	PIGD	2	Levodopa and Entacapone and Carbidopa; Pantoprazole; Amantadine Hydrochloride; Pramipex; Gabapentin; Clonazepam; Dical-D;	500	750	8.31587	0.969751	0.451372	0.936039	3.08642	0.617284
PD	23	F	38		25	4	2	4	5	3	6	14	6	4	0	TD	1	Levodopa and Carbidopa; Trihexyphenidyl; Clonazepam	600	600	27.2813	0.911448	0.355796	0.725368	1.23457	0.617284
PD	32	F	59		18	4	2	2	4	0	6	35	17	10	12	TD	2	Levodopa and Carbidopa; Escitalopram;	400	500	25.2783	0.947258	0.360562	1.13272	3.08642	0
PD	33	M	49	8	28	3	4	6	5	4	6	21	12	6	6	TD		Levodopa and Carbidopa; Ropinirole; Propranolol; Rasagiline; Trihexyphenidyl	400	510	25.096	0.94619	0.50895	1.41308	2.46914	0
PD	34	M	60	3	27	3	3	6	5	4	6	11	5	7	0	TD	1	Levodopa and Carbidopa; Pramipexole; Trihexyphenidyl; Rasagiline	400	537.5	22.8344	0.946619	0.555785	1.12976	4.93827	1.23457
PD	35	M	51	4	30	5	4	6	5	4	6	11	4	9	2	TD	1	Levodopa and Carbidopa; Rasagiline; Trihexyphenidyl	300	350	19.8105	0.958886	0.314355	0.751364	1.23457	1.23457
PD	41	M	75	8	18	0	2	5	5	0	6	39	16	10	10	TD	2	Levodopa and Carbidopa; Pregabalin; Amitriptyline; Rejunex CD 3	200	200	45.014	0.923276	0.65921	1.90333	4.32099	0.617284
PD	46	M	68	6	26	2	3	6	5	4	6	22	8	5	8	PIGD	1	Levodopa and Carbidopa; Trihexyphenidyl; Evion Forte; Ginkgo Biloba and S-adenosyl Methionine	600	600	18.3586	0.895878	0.396396	1.0275	0.617284	1.85185
PD	52	M	74	5	25	2	3	5	5	4	6	11	4	6	0	TD	1	Levodopa and Carbidopa; Amantadine Hydrochloride; Pramipexole; Levocarnitine and Vitamin E; Lactulose	500	625	18.0812	0.941669	0.729909	1.65177	1.23457	0
PD	53	M	63	3	29	4	4	6	5	4	6	10	5	2	6	TD	1	Levodopa and Carbidopa; Propranolol;	350	350	20.3077	0.904042	0.402014	0.638263	3.08642	1.23457
PD	54	F	57	10	21	5	3	5	5	0	5	53	21	20	12	TD		Levodopa and Carbidopa; Clonazepam; Clozapine; Amantadine Hydrochloride; Safinamide; Vitamin D3	850	1100	10.0707	0.951151	0.377129	0.834156	3.08642	0.617284
PD	59	F	63	4	19	1	1	4	4	3	6	32	17	8	4	PIGD		Levodopa and Carbidopa; Rasagiline; Sertraline; Clonazepam; Atorvastatin and Clopidogrel	300	350	24.1706	0.922547	0.482262	1.28241	2.46914	1.23457
PD	60	M	55	2	27	3	3	6	5	4	6	26	15	4	8	PIGD	2	Levodopa and Carbidopa; Pramipexole; Rasagiline; Duloxetine and Pregabalin; Rejunex CD 3	500	575	24.2075	0.93802	0.569697	1.07685	4.32099	0
PD	63	F	78	3	21	2	1	4	4	4	6	26	15	8	5	PIGD	1	Levodopa and Carbidopa; Escitalopram and Clonazepam; Oxcarbazepine;	300	300	21.5003	0.963491	0.505237	1.40972	2.46914	0
PD	64	M	44	6	22	2	2	5	4	3	6	39	21	13	7	PIGD	2	Levodopa and Carbidopa; Amantadine Hydrochloride; Trihexyphenidyl; Pregabalin; Clonazepam; Clozapine; Dical D; Glimepiride; Metformin	100	200	29.532	0.921409	0.630451	0.832601	0.617284	3.7037
PD	65	F	57		21	1	1	4	5	4	6	40	17	9	7	PIGD	2	Levodopa and Carbidopa; Amantadine Hydrochloride; Trihexyphenidyl; Pramipexole;	400	650	28.3415	0.866496	0.618833	1.79515	3.08642	0.617284
PD	70	M	50	2	25	4	2	5	5	4	5	36	13	10	5	TD	1	Levodopa and Carbidopa	150	150	34.5563	0.860719	0.423181	0.995654	3.08642	1.85185
PD	71	F	71	10	22	3	2	3	5	3	6	25	18	6	6	TD	1	Levodopa and Carbidopa; Amantadine Hydrochloride; Clonotril; Quetiapine; Prucalopride; Fluoxetine; Amlodipine; Levo-Thyroxine	750	950	24.9702	0.907198	0.802198	2.52903	6.17284	0
PD	76	M	39	1	23	3	3	2	5	4	6	31	5	6	2	PIGD	2	Levodopa and Carbidopa; Trihexyphenidyl; Escitalopram; Pregabalin	400	400	30.0306	0.851472	0.45972	0.702568	2.46914	1.23457
PD	79	M	72	7	24	1	4	5	5	3	6	30	14	8	9	TD	1	Levodopa and Carbidopa; Trihexyphenidyl; Desvenlafaxine; Pramipexole; Neogadine Elixir; Mecobalamin; Quetiapine; Lurasidone	800	825	29.6669	0.867525	0.510731	0.930483	4.93827	1.23457
PD	81	F	64		29	5	4	6	5	3	6	17	4	11	0	TD	1	Levodopa and Benserazide; Trihexyphenidyl; Clonazepam and Desvenlafaxine; Amlodipine and Olmesartan;	375	375	25.1634	0.968186	0.450467	0.986728	3.7037	0
PD	80	F	69		26	3	3	5	5	4	6	34	16	5	11	PIGD	2	Levodopa and Carbidopa; Clonazepam and Desvenlafaxine; Propranolol; Torsemide	150	150	24.743	0.878124	0.543288	2.15921	3.7037	1.85185
MCI	17	M	60	>0.25	20	0	2	5	4	3	6							Telmisartan; Sertraline; Levo-thyroxine			18.5126	0.981246	0.545403	0.96631	1.85185	3.08642
MCI	25	M	65		25	1	4	5	5	3	6										4.29533	0.983854	0.533595	1.02703	6.17284	0
MCI	36	F	66		23	2	3	5	5	4	4										18.1167	0.947368	0.550312	0.957945	4.93827	0
MCI	42	F	68		17	1	0	4	5	3	4							Memantine and Donepezil; Setbrain			33.2512	0.93708	0.350323	1.06073	5.55556	0.617284
MCI	48	F	68		19	1	2	4	3	3	6										19.2576	0.966179	0.347397	1.20904	1.23457	1.85185
MCI	62	M	73		21	0	3	4	5	3	6										24.075	0.924627	0.501959	1.16566	3.08642	0
MCI	66	M	55		21	0	3	5	3	3	6										17.7129	0.938057	0.627875	1.46376	4.93827	1.85185
MCI	68	F	71		21	2	0	6	4	2	6							Piracetam; Telmisartan; Teneligliptin; Asprin and Clopidogrel and Rosuvastatin			18.4284	0.974533	0.377069	1.30217	4.93827	0.617284
MCI	74	M	47		21	3	2	4	3	4	4							Desvenlafaxine and Clonazepam; Polmacoxib; Pantoprazole			20.4798	0.939104	0.542743	1.16527	0.617284	0
MCI	82	F	62		18	1	2	3	4	4	3							Aspirin; Telmisartan; Mirtazapine; Pregabalin, Mecobalamin, Alpha Lipoic Acid, Pyridoxine Hydrochloride and Folic acid			25.8501	0.885987	0.471103	1.27671	3.08642	0.617284
MCI	84	M	63		20	1	2	6	4	1	5							Piracetam; Donepezil; S-Amlodipine; Vildagliptin and Metformin; Rabeprazole			21.8359	0.882088	0.711804	1.29218	0	0.617284
Control	12	F	61		29																16.5296	0.923869	0.387441	0.637787	0.617284	0.617284
Control	21	F	42		30																11.008	0.990208	0.423176	1.04846	3.7037	1.23457
Control	27	F	59		26																13.5569	0.936848	0.327918	0.713251	4.32099	0
Control	40	M	64		27																13.3777	0.92722	0.275508	0.813807	4.32099	0
Control	43	M	44		28																1.2382	0.990619	0.350317	0.808813	1.23457	1.85185
Control	44	M	41		28																24.3628	0.924588	0.449218	0.647336	1.85185	2.46914
Control	45	M	42		30																16.3212	0.968402	0.38067	0.913181	6.17284	0.617284
Control	47	M	69		27																12.0536	0.984746	0.36526	0.76989	1.23457	1.23457
Control	49	M	59		26																10.0012	0.954047	0.466158	1.00284	0	0.617284
Control	50	F	62		27																8.9038	0.969455	0.329505	0.747862	2.46914	0
Control	61	F	49		27																13.7058	0.987406	0.345762	0.823817	6.17284	0.617284
Control	77	M	49		26																14.9021	0.977637	0.453371	1.10634	6.79012	1.85185
Control	78	F	43		26																8.23707	0.987695	0.375794	0.666789	0.617284	0
Control	85	F	42		28																16.6081	0.941107	0.417477	0.904148	0	0.617284
Control	86	F	51		26																12.1064	0.978376	0.433424	0.866186	4.32099	0.617284
